# Supplementary material for: Genome-Wide Identification of the Eucalyptus urophylla GATA Gene Family and Its Diverse Roles in Chlorophyll Biosynthesis
Source: Int J Mol Sci. 2022 May 8;23(9):5251. doi: 10.3390/ijms23095251 (PMC9102942; doi:10.3390/ijms23095251)
Supplement: Supplementary file 1 [file ijms-23-05251-s001.zip › Table S1.xlsx]

## Sheet: ATH
	Gene ID	Gene symbol
	AT1G08000	GATA transcription factor 10
	AT1G08010	GATA transcription factor 11
	AT1G51600	ZIM-LIKE 2
	AT2G18380	GATA transcription factor 20
	AT2G28340	GATA transcription factor 13
	AT2G45050	GATA transcription factor 2
	AT3G06740	GATA transcription factor 15
	AT3G16870	GATA transcription factor 17
	AT3G20750	GATA transcription factor 29
	AT3G21175	ZIM-like 1
	AT3G24050	GATA transcription factor 1
	AT3G45170	GATA transcription factor 14
	AT3G50870	GATA family protein 18
	AT3G51080	GATA transcription factor 6
	AT3G54810	GATA family protein 8
	AT3G60530	GATA transcription factor 4
	AT4G16141	GATA family protein 17L
	AT4G17570	GATA transcription factor 26
	AT4G24470	GATA-type zinc finger protein with TIFY domain 25
	AT4G26150	cytokinin-responsive gata factor 22
	AT4G32890	GATA transcription factor 9
	AT4G34680	GATA transcription factor 3
	AT4G36240	GATA transcription factor 7
	AT4G36620	GATA transcription factor 19
	AT5G25830	GATA transcription factor 12
	AT5G26930	GATA transcription factor 23
	AT5G47140	GATA transcription factor 27
	AT5G49300	GATA transcription factor 16
	AT5G56860	GATA family protein 21
	AT5G66320	GATA transcription factor 5

## Sheet: EGR
	Table. S1 Physical and chemical properties of GATA proteins from Arabidopsis thaliana, Eucalyptus urophylla, and Populus trichocarpa
	Gene ID	Gene symbol	AA	MW	PI
	Eucgr.A00193	GATA transcription factor 16	211	22964.4	10.22
	Eucgr.A02086	GATA transcription factor 9	286	31230	8.62
	Eucgr.B02079	GATA transcription factor 16	66	7296.55	8.59
	Eucgr.C00556	GATA transcription factor 9	356	37978.1	5.71
	Eucgr.C00602	GATA transcription factor 12	385	41245.7	5.72
	Eucgr.C00899	GATA transcription factor 22(CGA1)	316	34809.4	9.41
	Eucgr.C03048	GATA transcription factor 21(GNC)	321	35411.6	8.8
	Eucgr.C03895	GATA transcription factor 21(GNC)	340	37445.2	9.18
	Eucgr.D02129	GATA transcription factor 26	545	60467.6	6.58
	Eucgr.E00364	GATA transcription factor 26	541	59878.2	7.27
	Eucgr.F00433	ZIM-like 1	373	40095.1	4.87
	Eucgr.F02157	GATA transcription factor 25 with TIFY domain	301	32224.9	6.45
	Eucgr.G01722	GATA transcription factor 5	348	38181.2	5.07
	Eucgr.G02840	GATA transcription factor 8	333	36260.6	5.54
	Eucgr.H00105	GATA transcription factor 1	251	26998.3	9.39
	Eucgr.H01071	GATA transcription factor 23	122	13338.4	9.62
	Eucgr.H04023	GATA transcription factor 16	159	17239.6	9.8
	Eucgr.I02372	GATA transcription factor 5	355	38374.4	6.48
	Eucgr.J00922	GATA transcription factor 11	319	35338.4	9.25
	Eucgr.J01083	GATA transcription factor 8	350	36946.9	5.05
	Eucgr.J02392	GATA transcription factor 5	159	17582.3	10.61
	Eucgr.J02947	GATA transcription factor 9	349	37906.3	6.31
	Eucgr.J03166	ZIM-LIKE 2	285	31048.1	6.04

## Sheet: POP
	Gene ID	Gene symbol
	Potri.001G053500	GATA transcription factor1
	Potri.001G151700	GATA transcription factor26
	Potri.001G188500	GATA transcription factor9
	Potri.002G110800	ZML1
	Potri.002G110900	TIFY1
	Potri.002G142800	GATA transcription factor2
	Potri.002G199800	GATA transcription factor16
	Potri.003G082800	GATA transcription factor26
	Potri.003G174800	GATA transcription factor1
	Potri.003G213300	GATA transcription factor29
	Potri.004G161500	GATA transcription factor5
	Potri.004G211800	GATA transcription factor11
	Potri.005G020500	GATA transcription factor16
	Potri.005G066100	GATA transcription factor7
	Potri.005G117600	GATA transcription factor5
	Potri.005G122700	MNP
	Potri.005G152500	ZML1
	Potri.005G152800	TIFY1
	Potri.006G229200	CGA1
	Potri.006G237700	GATA transcription factor12
	Potri.007G016600	GATA transcription factor5
	Potri.007G024500	MNP
	Potri.007G116600	TIFY1
	Potri.007G116700	ZML1
	Potri.008G038900	GATA transcription factor9
	Potri.008G213900	GATA transcription factor15
	Potri.009G123400	GATA transcription factor5
	Potri.010G001300	GATA transcription factor15
	Potri.010G223300	GATA transcription factor9
	Potri.010G251600	ZML2
	Potri.013G059600	GATA transcription factor12
	Potri.014G058600	GATA transcription factor2
	Potri.014G124400	GATA transcription factor16
	Potri.017G042200	ZML1
	Potri.017G042300	ZML2
	Potri.018G044900	GATA transcription factor12
	Potri.018G053600	CGA1
	Potri.019G033000	GATA transcription factor9
	Potri.T158300	GATA transcription factor12
