# Supplementary material for: Genome-Wide Identification of the Eucalyptus urophylla GATA Gene Family and Its Diverse Roles in Chlorophyll Biosynthesis
Source: Int J Mol Sci. 2022 May 8;23(9):5251. doi: 10.3390/ijms23095251 (PMC9102942; doi:10.3390/ijms23095251)
Supplement: Supplementary file 1 [file ijms-23-05251-s001.zip › Table S2.xlsx]

## Sheet: Sheet1
Table. S2 The Ka/Ks ratio of GATAs between Eucalyptus grandis and other species.
	Gene	Gene	Ka	Ks	Ka/Ks	EffectiveLen	AverageS-sites	AverageN-sites
	Eucgr.J00922	AT2G28340	0.646041	NaN	NaN	822	181.417	640.583
	Eucgr.J00922	AT3G16870	1.08909	NaN	NaN	399	87.25	311.75
	Eucgr.C00602	AT3G24050	0.676071	NaN	NaN	657	160.75	496.25
	Eucgr.C00602	AT3G45170	0.810821	NaN	NaN	591	147.75	443.25
	Eucgr.H00105	AT3G51080	0.689886	NaN	NaN	732	172.583	559.417
	Eucgr.G01722	AT3G51080	0.527251	NaN	NaN	888	202.5	685.5
	Eucgr.J02392	AT4G17570	1.89615	NaN	NaN	441	108.583	332.417
	Eucgr.I02372	AT4G17570	1.34616	NaN	NaN	975	227.333	747.667
	Eucgr.E00364	AT4G24470	0.99874	2.76945	0.360628	912	209.667	702.333
	Eucgr.D02129	AT4G24470	1.21148	NaN	NaN	861	196.417	664.583
	Eucgr.F00433	AT4G26150	1.13305	NaN	NaN	882	204	678
	Eucgr.F02157	AT4G32890	1.0116	NaN	NaN	771	179.167	591.833
	Eucgr.C00899	AT4G34680	1.14365	NaN	NaN	750	170.833	579.167
	Eucgr.H01071	AT4G36240	0.904658	1.85811	0.48687	234	55.9167	178.083
	Eucgr.H04023	AT5G25830	1.13656	NaN	NaN	414	96.1667	317.833
	Eucgr.J02392	AT5G49300	1.05815	NaN	NaN	357	82.3333	274.667
	Eucgr.J02392	AT5G66320	0.477179	1.75607	0.271732	462	116.667	345.333
	Eucgr.J00922	Potri.004G211800	0.483497	1.70493	0.283587	846	191.25	654.75
	Eucgr.J01083	Potri.008G038900	0.278711	3.30476	0.0843362	960	225.417	734.583
	Eucgr.G02840	Potri.008G038900	0.207315	NaN	NaN	942	216	726
	Eucgr.A02086	Potri.013G059600	0.383477	2.96853	0.129181	801	180.333	620.667
	Eucgr.J02947	Potri.001G188500	0.277796	1.88349	0.14749	879	207.75	671.25
	Eucgr.C00602	Potri.001G188500	0.390112	2.14497	0.181873	885	210.5	674.5
	Eucgr.C00556	Potri.006G237700	0.298982	3.47888	0.0859419	978	235.5	742.5
	Eucgr.H00105	Potri.001G053500	0.46282	NaN	NaN	693	155.167	537.833
	Eucgr.G01722	Potri.004G161500	0.391467	NaN	NaN	951	218.167	732.833
	Eucgr.J02392	Potri.005G117600	0.406326	NaN	NaN	456	116.25	339.75
	Eucgr.I02372	Potri.004G161500	0.466248	NaN	NaN	930	221.5	708.5
	Eucgr.E00364	Potri.001G151700	0.233456	1.19484	0.195386	1611	364.833	1246.17
	Eucgr.D02129	Potri.001G151700	0.204226	1.05339	0.193876	1608	363	1245
	Eucgr.F00433	Potri.002G110800	0.180672	0.996173	0.181366	1041	245.333	795.667
	Eucgr.F02157	Potri.002G110800	0.499071	2.37278	0.210332	855	201.75	653.25
	Eucgr.C03048	Potri.006G229200	0.419846	1.83963	0.228223	897	199.5	697.5
	Eucgr.C00899	Potri.006G229200	0.685972	NaN	NaN	861	192.667	668.333
	Eucgr.H01071	Potri.002G199800	0.502178	1.98644	0.252803	330	76.1667	253.833
	Eucgr.H04023	Potri.002G199800	0.395596	1.84476	0.214443	399	88.0833	310.917
	Eucgr.J00922	Potri.008G038900	0.653638	2.18517	0.299125	927	207.25	719.75
	Eucgr.J01083	Potri.010G223300	0.297904	3.87322	0.0769139	957	223.5	733.5
	Eucgr.G02840	Potri.010G223300	0.223132	NaN	NaN	942	215.75	726.25
	Eucgr.A02086	Potri.019G033000	0.36944	2.55555	0.144564	792	175.25	616.75
	Eucgr.J02947	Potri.006G237700	0.363214	3.74013	0.0971126	990	231.917	758.083
	Eucgr.C00602	Potri.006G237700	0.266981	3.19983	0.083436	1062	251.417	810.583
	Eucgr.C00556	Potri.018G044900	0.308216	2.44032	0.126302	990	236.583	753.417
	Eucgr.H00105	Potri.003G174800	0.376392	2.34179	0.160729	684	155.75	528.25
	Eucgr.G01722	Potri.007G016600	0.53645	NaN	NaN	969	219.833	749.167
	Eucgr.J02392	Potri.007G016600	0.462111	NaN	NaN	465	116.917	348.083
	Eucgr.I02372	Potri.005G117600	0.354375	NaN	NaN	960	226.75	733.25
	Eucgr.E00364	Potri.003G082800	0.229194	1.18361	0.193639	1599	360.083	1238.92
	Eucgr.D02129	Potri.003G082800	0.211958	0.988057	0.21452	1599	358.75	1240.25
	Eucgr.F00433	Potri.005G152500	0.207961	0.958126	0.21705	1047	247.25	799.75
	Eucgr.F02157	Potri.005G152800	0.235296	1.15101	0.204426	849	203.25	645.75
	Eucgr.C03048	Potri.018G053600	0.425177	1.77832	0.239089	885	196.333	688.667
	Eucgr.C00899	Potri.018G053600	0.674304	2.65008	0.254447	864	193.083	670.917
	Eucgr.H01071	Potri.014G124400	0.467924	2.72031	0.172011	330	76.25	253.75
	Eucgr.H04023	Potri.008G213900	0.248291	NaN	NaN	405	90	315
	Eucgr.J00922	Potri.010G223300	0.631416	NaN	NaN	915	204.917	710.083
	Eucgr.C00602	Potri.018G044900	0.277799	3.24355	0.0856465	1077	253.917	823.083
	Eucgr.G01722	Potri.009G123400	0.393672	NaN	NaN	936	215	721
	Eucgr.J02392	Potri.009G123400	0.510259	NaN	NaN	450	113.667	336.333
	Eucgr.I02372	Potri.007G016600	0.394771	NaN	NaN	984	228.417	755.583
	Eucgr.F00433	Potri.007G116550	0.506373	NaN	NaN	891	211.333	679.667
	Eucgr.H04023	Potri.014G124400	0.37604	1.61953	0.232191	393	86.4167	306.583
