# Supplementary material for: Genome-Wide Identification of the Eucalyptus urophylla GATA Gene Family and Its Diverse Roles in Chlorophyll Biosynthesis
Source: Int J Mol Sci. 2022 May 8;23(9):5251. doi: 10.3390/ijms23095251 (PMC9102942; doi:10.3390/ijms23095251)
Supplement: Supplementary file 1 [file ijms-23-05251-s001.zip › Table S3.xlsx]

## Sheet: Sheet1
Table. S3 List of primers for genes used for PCR
Gene	Primer_F	Primer_R
Eucgr.C00899	ATGACTCCAGATGATCGCAC	CATAATCGGCTATCTCTGCG
Eucgr.C03895	ATCTGGTCCGTTTCATCTCT	TCATCGTCATCTTCATCAGC
PADT7-Eucgr.C03895	ATCGATGCCCACCCTGGCCAGGAACGAGCCCATAGG	ATCGATGCCCACCCTGGCCAGGAACGAGCCCATAGG
AbAi_GUN5	AAAAGCTTGAATTCGGACTGCGTTAGCCAAACAG	GAGCACATGC CTCGAAGAGTAGAAGTGGAGGTGTCG
AbAi_LHCB3	AAAAGCTTGAATTCGCCTAAGCGTTGAAGTCTATTGC	GAGCACATGC CTCGAAAAGGCACTGGTGACAAGG
qRT-PCR
Eucgr.H04673	GCCTTCCGTGTTCCTACTGTTG	ATCTCATCATAAGTTGCCGCCTTC
Eucgr.A01801	GTGTGCCCTTTTTCGTAGTTAG	CAATTCCCCAATTCAGCTAGTG
Eucgr.A02043	GCATTGCAAGAGCTTATACCTC	GAGCCATTGGGATTGATTGATC
Eucgr.A02348	GATGGCTTCTTTGTTATCGTCG	TGGGAAGGAAGGAGTGTAAAAA
Eucgr.F00461	TTTGGAACAGAAAATCAGAGCG	CTTATTCCAATTTCCGAGGCAG
Eucgr.F01077	TGAATTCCCAGGTGATTACGG	GTTCGGATTGCCTAGGTAGTC
Eucgr.F01098	TCAAAGATTCGAGCTTGTTTGG	CTTTGGTTGTATTCCCTCTTGC
Eucgr.F03876	ACTGGAAGACAATGAATGGTCT	AGGCTGATTGAAACCTCCATTA
Eucgr.K01362	CAAAGCCTTACATACTTGGACG	GCCCATTGATTATCTCTCCGTA
